# Supplementary material for: How Mitochondrial Signaling Games May Shape and Stabilize the Nuclear-Mitochondrial Symbiosis
Source: Biology (Basel). 2024 Mar 15;13(3):187. doi: 10.3390/biology13030187 (PMC10968254; doi:10.3390/biology13030187)
Supplement: Supplementary file 1 [file biology-13-00187-s001.zip]

Archive with 1 entries (1 files):
- biology-2874291-supplementary.pdf
